# Supplementary material for: Autism-Related Cc2d1a Heterozygous Mice: Increased Levels of miRNAs Retained in DNA/RNA Hybrid Profiles (R-Loop)
Source: Biomolecules. 2024 Sep 20;14(9):1183. doi: 10.3390/biom14091183 (PMC11430583; doi:10.3390/biom14091183)
Supplement: Supplementary file 1 [file biomolecules-14-01183-s001.zip › Supplementary File F values .xlsx]

## Sheet: Sayfa1
19A-HYBRID-TOTAL HC FEMALE
ANOVA table	SS (Type III)	DF	MS	F (DFn, DFd)
Interaction	35.27	4	8.818	F (4, 33) = 7,452
Row Factor	35.13	4	8.782	F (4, 33) = 7,422
Column Factor	27.58	1	27.58	F (1, 33) = 23,30
19A-HYBRID-TOTAL HC MALE
ANOVA table	SS (Type III)	DF	MS	F (DFn, DFd)
Interaction	31.76	4	7.94	F (4, 34) = 4,425
Row Factor	42.67	4	10.67	F (4, 34) = 5,944
Column Factor	17.53	1	17.53	F (1, 34) = 9,770
19A- HYBRID-TOTAL SPERM MALE
ANOVA table	SS (Type III)	DF	MS	F (DFn, DFd)
Interaction	2.333	4	0.5833	F (4, 33) = 0,7486
Row Factor	3.209	4	0.8022	F (4, 33) = 1,029
Column Factor	0.5502	1	0.5502	F (1, 33) = 0,7061
150 HYBRID-TOTAL HC FEMALE
ANOVA table	SS (Type III)	DF	MS	F (DFn, DFd)
Interaction	19.36	4	4.839	F (4, 32) = 3,887
Row Factor	34.63	4	8.657	F (4, 32) = 6,953
Column Factor	0.5231	1	0.5231	F (1, 32) = 0,4201
150-HYBRID-TOTAL HC MALE
ANOVA table	SS (Type III)	DF	MS	F (DFn, DFd)
Interaction	50.71	4	12.68	F (4, 34) = 6,513
Row Factor	131.1	4	32.78	F (4, 34) = 16,84
Column Factor	17.99	1	17.99	F (1, 34) = 9,244
150-HYBRID-TOTAL SPERM MALE
ANOVA table	SS (Type III)	DF	MS	F (DFn, DFd)
Interaction	3.65	4	0.9124	F (4, 36) = 1,156
Row Factor	3.724	4	0.9309	F (4, 36) = 1,180
Column Factor	0.8073	1	0.8073	F (1, 36) = 1,023
361 HYBRID-TOTAL HC FEMALE
ANOVA table	SS (Type III)	DF	MS	F (DFn, DFd)
Interaction	6.675	4	1.669	F (4, 32) = 0,7283
Row Factor	12.63	4	3.157	F (4, 32) = 1,378
Column Factor	5.175	1	5.175	F (1, 32) = 2,258
361 HYBRID-TOTAL HC MALE
ANOVA table	SS (Type III)	DF	MS	F (DFn, DFd)
Interaction	9.346	4	2.337	F (4, 34) = 0,6246
Row Factor	87.19	4	21.8	F (4, 34) = 5,826
Column Factor	3.286	1	3.286	F (1, 34) = 0,8783
361 HYBRID-TOTAL SPERM MALE
ANOVA table	SS (Type III)	DF	MS	F (DFn, DFd)
Interaction	0.5182	4	0.1295	F (4, 39) = 0,2376
Row Factor	7.374	4	1.843	F (4, 39) = 3,381
Column Factor	0.1299	1	0.1299	F (1, 39) = 0,2383
499 HYBRID-TOTAL HC FEMALE
ANOVA table	SS (Type III)	DF	MS	F (DFn, DFd)
Interaction	6.406	4	1.601	F (4, 35) = 0,5575
Row Factor	35.45	4	8.863	F (4, 35) = 3,086
Column Factor	4.849	1	4.849	F (1, 35) = 1,688
499-HYBRID-TOTAL HC MALE
ANOVA table	SS (Type III)	DF	MS	F (DFn, DFd)
Interaction	23.12	4	5.779	F (4, 34) = 3,098
Row Factor	8	4	2	F (4, 34) = 1,072
Column Factor	1.318	1	1.318	F (1, 34) = 0,7067
